# Supplementary material for: Isolation of MERS-related coronavirus from lesser bamboo bats that uses DPP4 and infects human-DPP4-transgenic mice
Source: Nat Commun. 2021 Jan 11;12:216. doi: 10.1038/s41467-020-20458-9 (PMC7801609; doi:10.1038/s41467-020-20458-9)
Supplement: Supplementary file 4 — Source Data [file 41467_2020_20458_MOESM4_ESM.xlsx]

## Sheet: Figure 3b
Figure 3b: Characterization of interaction between MERS-RBD-Fc-His, HKU4-RBD-Fc-His and hDPP4-HA, TpDPP4-HA, dcDPP4-HA by co-IP assays.

## Sheet: Figure 4d
Figure 4d: Western blot assay showing antibodies against viral N antigen in virus-infected mice serum.
